# Supplementary material for: Ruscus aculeatus extract promotes RNase 7 expression through ERK activation following inhibition of late-phase autophagy in primary human keratinocytes
Source: PLoS One. 2024 Dec 3;19(12):e0314873. doi: 10.1371/journal.pone.0314873 (PMC11614269; doi:10.1371/journal.pone.0314873)
Supplement: S1 File — (XLSX) [file pone.0314873.s001.xlsx]

## Sheet: Fig 1
A				B				C			D				E
Cont	RAE 0.01%	RAE 0.1%		24h	Cont	RAE		Cont	RAE		LL-37	Cont	RAE		Cont	RAE
0.932051	1.19896	51.2062			1.08211	2.53602		93.1352	106.352			1.09431	1.84491		1.18568	3.09872
0.989783	1.14549	54.3924			0.957401	2.66598		99.7951	107.07			0.929401	1.66253		1.00423	4.00308
1.07817	1.03037	58.004			0.960487	2.88643		101.742	107.172			0.976288	1.51651		0.810084	4.46738
								104.816	112.5
								99.0779	111.475		hBD-1	Cont	RAE
								101.434	111.373			0.920843	1.31121
				48h	Cont	RAE						1.07939	1.23472
					1.05533	34.9307						0.999765	0.927826
					1.13224	27.0932
					0.81243	27.6047					hBD-2	Cont	RAE
												1.11617	0.865143
												1.25411	1.02887
												0.629715	0.962091
				72h	Cont	RAE
					0.871847	53.2106					hBD-3	Cont	RAE
					1.11392	58.7246						1.00473	5.17288
					1.01423	60.4958						0.939351	4.75736
												1.05592	3.95448
											S100A7	Cont	RAE
												1.00829	0.277183
												0.859889	0.253521
												1.13182	0.173577

## Sheet: Fig 2
A			B			C					D					E
Cont	RAE		Cont	RAE		Cont	RAE	PD98059	RAE+PD98059		Cont	RAE	PD	RAE+PD		Cont	RAE	PD	RAE+PD
1.29911	4.31888		0.718787	3.43974		0.977887	23.3011	0.462046	5.01618		1.22735	1.66796	0.177752	0.276417		1.05201	3.62428	1.19905	2.05356
0.88984	3.61713		1.1787	3.40911		1.03877	21.5214	0.610662	4.97892		0.884994	1.58405	0.166448	0.250113		1.18752	3.71284	0.734002	1.25815
0.811053	3.63672		1.10252	3.50106		0.983345	25.0787	0.520678	5.76397		0.887651	1.47455	0.189543	0.232256		0.760478	3.39411	1.09841	2.13703

## Sheet: Fig 3
A			B					C					D			E
Cont	RAE		Cont	HCQ	RAE	RAE+HCQ		Cont	BA1	RAE	RAE+BA1		Cont	RAE		LC3	Cont	RAE
0.871895	4.7852		0.946344	2.85817	12.1837	10.1868		0.902529	12.4144	25.1037	19.3806		1.07997	2.66529			18.1916	176.874
1.08905	4.37299		0.979468	2.69217	12.5351	10.6203		1.15237	10.0761	24.0788	16.7603		0.861594	2.91642			52.1704	118.464
1.03906	3.44986		1.07419	3.14955	11.9608	10.815		0.945096	9.49958	22.9934	20.3356		1.05844	3.76276			23.7567	102.376
																	24.5038	135.032
																	13.7801	112.773
																p-62	Cont	RAE
																	2.56209	31.9972
																	8.31852	14.8629
																	4.20278	12.64
																	4.70917	12.7054
																	2.18373	14.3899
																LC3-p62	Cont	RAE
																	1.28877	15.9067
																	5.5	7.66207
																	3.22833	7.27269
																	3.22161	7.26098
																	1.37738	7.40993

## Sheet: Fig 4
A					B					C					D					E					F					G
Cont	RAE	Wort	RAE+Wort		Cont	RAE	EX-527	RAE+EX-527		Cont	RAE	EX	RAE+EX		Cont	RAE	EX	RAE+EX		Cont	RAE	EX	RAE+EX		Control	RAE	EX	RAE+EX		Cont	RAE	EX	RAE+EX
0.93867	37.5367	3.671	9.45866		1.25782	147.589	4.49286	10.6599		1.15864	2.70014	1.01585	1.77251		1.0356	8.98585	5.66918	6.99424		0.596247	15.707	1.40509	15.0647		1.02013	4.71263	1.35135	4.48739		1.07954	21.6791	2.42792	2.79385
1.03625	35.0483	3.56415	9.91193		0.951543	158.308	3.84664	9.49916		0.902275	2.29307	0.98175	1.56318		1.1161	10.3772	5.29181	4.97674		1.16744	15.2006	0.864064	15.0249		0.907578	4.63347	1.24244	4.25898		1.01759	25.0692	2.44488	3.95324
1.02508	38.9877	3.8251	10.3182		0.790637	176.193	3.35936	10.2738		0.93909	2.27593	0.840262	2.14487		0.848299	9.29131	4.58023	4.27614		1.23632	13.7003	1.11968	10.1277		1.07229	5.77172	1.43634	5.78814		0.902875	23.7418	2.65862	2.91728
Wort=Wortmammin

## Sheet: Fig 5
A					B					C					D					E					F
Cont	RAE	Res	RAE+Res		Cont	RAE	Res	RAE+Res		Cont	RAE	Res	RAE+Res		Cont	RAE	Res	RAE+Res		Cont	RAE	Res	RAE+Res		Cont	RAE	Res	RAE+Res
0.8615	53.451	1.26783	9.64944		1.02143	2.41065	0.960556	1.87505		1.07982	12.0801	1.42158	1.76594		0.517129	11.4365	1.03461	11.2644		1.06606	2.61361	1.07446	2.794		1.16666	4.74827	0.197348	0.513049
1.0352	54.1957	1.17853	9.58697		1.06699	2.12245	0.810862	1.48684		0.829294	8.39496	1.89051	1.96635		1.11185	8.7772	0.766092	9.68377		0.916132	2.72342	0.831371	2.73014		0.885388	4.52178	0.191067	0.512294
1.1033	55.3893	1.14319	12.1642		0.911587	2.38387	0.733395	1.71388		1.09089	7.98202	1.58598	1.39344		1.37102	10.1649	1.3881	9.7384		1.01781	2.66894	1.05633	3.4129		0.947952	4.60319	0.212659	0.531946
Res=Resveratrol

## Sheet: Fig 6
Fig 6
Cont	RAE	PD	RAE+PD
1.27603	6.54543	0.891956	5.64868
0.890165	8.70852	0.783384	7.56389
0.833802	8.70492	0.782824	6.20191

## Sheet: Fig 7
B			C			D			E			F			G
Cont	Spila		Cont	Spila		Cont	Spila		Cont	Spila		Cont	Spila		Cont	Spila
1.11258	47.3285		0.99442	7.37396		0.87446	3.40628		0.780994	10.2588		0.989331	2.56909		1.05822	1.93308
0.911619	45.8823		1.02685	9.32121		1.11169	3.30857		1.17877	7.24549		1.07471	2.38832		0.970889	1.76678
0.975803	41.9549		0.978726	8.31915		1.01385	3.24711		1.04024	7.73666		0.935959	1.55314		0.970889	1.43245
